# Supplementary material for: Syntaxin-1A modulates vesicle fusion in mammalian neurons via juxtamembrane domain dependent palmitoylation of its transmembrane domain
Source: eLife. 2022 May 31;11:e78182. doi: 10.7554/eLife.78182 (PMC9183232; doi:10.7554/eLife.78182)
Supplement: Figure 3—source data 2. [file elife-78182-fig3-data2.zip]

Archive with 13 entries (12 files):
- Figure 3 - Source Data 2/
- Figure 3 - Source Data 2/Figure 3 - Source data 2 - labeled whole blots.pdf
- __MACOSX/Figure 3 - Source Data 2/._Figure 3 - Source data 2 - labeled whole blots.pdf
- Figure 3 - Source Data 2/Figure3A_marker_precisionplusKaleidoscope.Tif
- __MACOSX/Figure 3 - Source Data 2/._Figure3A_marker_precisionplusKaleidoscope.Tif
- Figure 3 - Source Data 2/.DS_Store
- __MACOSX/Figure 3 - Source Data 2/._.DS_Store
- Figure 3 - Source Data 2/Figure3D_whole_blot.Tif
- __MACOSX/Figure 3 - Source Data 2/._Figure3D_whole_blot.Tif
- Figure 3 - Source Data 2/Figure3A_whole_blot.Tif
- __MACOSX/Figure 3 - Source Data 2/._Figure3A_whole_blot.Tif
- Figure 3 - Source Data 2/Figure3D_marker_precisionplusKaleidoscope.Tif
- __MACOSX/Figure 3 - Source Data 2/._Figure3D_marker_precisionplusKaleidoscope.Tif
