# Supplementary material for: Syntaxin-1A modulates vesicle fusion in mammalian neurons via juxtamembrane domain dependent palmitoylation of its transmembrane domain
Source: eLife. 2022 May 31;11:e78182. doi: 10.7554/eLife.78182 (PMC9183232; doi:10.7554/eLife.78182)
Supplement: Figure 4—source data 2. [file elife-78182-fig4-data2.zip]

Archive with 19 entries (18 files):
- Figure 4 - Source Data 2/
- Figure 4 - Source Data 2/Figure 4D and Figure 4-Supplement 1- Culture 1- whole blot- palmitoylation-precisionplusKaleidoscope.Tif
- __MACOSX/Figure 4 - Source Data 2/._Figure 4D and Figure 4-Supplement 1- Culture 1- whole blot- palmitoylation-precisionplusKaleidoscope.Tif
- Figure 4 - Source Data 2/Figure 4B labeled whole blot.pdf
- __MACOSX/Figure 4 - Source Data 2/._Figure 4B labeled whole blot.pdf
- Figure 4 - Source Data 2/.DS_Store
- __MACOSX/Figure 4 - Source Data 2/._.DS_Store
- Figure 4 - Source Data 2/Figure 4D and Figure 4-Supplement 1- Culture 1- whole blot- reprobeSTX1A-precisionplusKaleidoscope.Tif
- __MACOSX/Figure 4 - Source Data 2/._Figure 4D and Figure 4-Supplement 1- Culture 1- whole blot- reprobeSTX1A-precisionplusKaleidoscope.Tif
- Figure 4 - Source Data 2/Figure 4D and Figure 4-Supplement 1- Culture 1- whole blot- palmitoylation.Tif
- __MACOSX/Figure 4 - Source Data 2/._Figure 4D and Figure 4-Supplement 1- Culture 1- whole blot- palmitoylation.Tif
- Figure 4 - Source Data 2/Figure4B_whole_blot.Tif
- __MACOSX/Figure 4 - Source Data 2/._Figure4B_whole_blot.Tif
- Figure 4 - Source Data 2/Figure 4D and Figure 4-Supplement 1- Culture 1- labeled whole blots.pdf
- __MACOSX/Figure 4 - Source Data 2/._Figure 4D and Figure 4-Supplement 1- Culture 1- labeled whole blots.pdf
- Figure 4 - Source Data 2/Figure 4D and Figure 4-Supplement 1- Culture 1- whole blot- reprobeSTX1A.Tif
- __MACOSX/Figure 4 - Source Data 2/._Figure 4D and Figure 4-Supplement 1- Culture 1- whole blot- reprobeSTX1A.Tif
- Figure 4 - Source Data 2/Figure4B_marker_precisionplusKaleidoscope.Tif.Tif
- __MACOSX/Figure 4 - Source Data 2/._Figure4B_marker_precisionplusKaleidoscope.Tif.Tif
