# Supplementary material for: Syntaxin-1A modulates vesicle fusion in mammalian neurons via juxtamembrane domain dependent palmitoylation of its transmembrane domain
Source: eLife. 2022 May 31;11:e78182. doi: 10.7554/eLife.78182 (PMC9183232; doi:10.7554/eLife.78182)
Supplement: Figure 4—figure supplement 1—source data 1. [file elife-78182-fig4-figsupp1-data1.zip]

Archive with 11 entries (10 files):
- Figure 4 - Supplement 1 -Source Data 1/
- Figure 4 - Supplement 1 -Source Data 1/Figure 4-Supplement 1-Culture2- whole blot- palmitoylation-precisionplusKaleidoscope.Tif
- __MACOSX/Figure 4 - Supplement 1 -Source Data 1/._Figure 4-Supplement 1-Culture2- whole blot- palmitoylation-precisionplusKaleidoscope.Tif
- Figure 4 - Supplement 1 -Source Data 1/Figure 4-Supplement 1-Culture2- whole blot- palmitoylation.Tif
- __MACOSX/Figure 4 - Supplement 1 -Source Data 1/._Figure 4-Supplement 1-Culture2- whole blot- palmitoylation.Tif
- Figure 4 - Supplement 1 -Source Data 1/Figure 4-Supplement 1 - labeled whole blots.pdf.pdf
- __MACOSX/Figure 4 - Supplement 1 -Source Data 1/._Figure 4-Supplement 1 - labeled whole blots.pdf.pdf
- Figure 4 - Supplement 1 -Source Data 1/Figure 4-Supplement 1-Culture2- whole blot- reprobeSTX1A.Tif
- __MACOSX/Figure 4 - Supplement 1 -Source Data 1/._Figure 4-Supplement 1-Culture2- whole blot- reprobeSTX1A.Tif
- Figure 4 - Supplement 1 -Source Data 1/Figure 4-Supplement 1-Culture2- whole blot- reprobeSTX1A-precisionplusKaleidoscope.Tif.Tif
- __MACOSX/Figure 4 - Supplement 1 -Source Data 1/._Figure 4-Supplement 1-Culture2- whole blot- reprobeSTX1A-precisionplusKaleidoscope.Tif.Tif
