# Supplementary material for: Syntaxin-1A modulates vesicle fusion in mammalian neurons via juxtamembrane domain dependent palmitoylation of its transmembrane domain
Source: eLife. 2022 May 31;11:e78182. doi: 10.7554/eLife.78182 (PMC9183232; doi:10.7554/eLife.78182)
Supplement: Figure 6—source data 2. [file elife-78182-fig6-data2.zip]

Archive with 10 entries (9 files):
- Figure 6 - Source Data 2/
- __MACOSX/._Figure 6 - Source Data 2
- Figure 6 - Source Data 2/Figure6B Source data 2 labeled whole blot.pdf
- __MACOSX/Figure 6 - Source Data 2/._Figure6B Source data 2 labeled whole blot.pdf
- Figure 6 - Source Data 2/.DS_Store
- __MACOSX/Figure 6 - Source Data 2/._.DS_Store
- Figure 6 - Source Data 2/Figure6B_marker_precisionplusKaleidoscope.tif
- __MACOSX/Figure 6 - Source Data 2/._Figure6B_marker_precisionplusKaleidoscope.tif
- Figure 6 - Source Data 2/Figure6B_whole_blot.tif
- __MACOSX/Figure 6 - Source Data 2/._Figure6B_whole_blot.tif
